# Supplementary material for: A new fossil marine lizard with soft tissues from the Late Cretaceous of southern Italy
Source: R Soc Open Sci. 2018 Jun 20;5(6):172411. doi: 10.1098/rsos.172411 (PMC6030324; doi:10.1098/rsos.172411)
Supplement: Parsimony data matrix [file rsos172411supp3.nex]

#NEXUS
[written Tue May 01 13:12:12 MDT 2018 by Mesquite  version 3.40 (build 877) at Illyria-TOSH/142.244.172.193]

BEGIN TAXA;
	TITLE Taxa;
	DIMENSIONS NTAX=27;
	TAXLABELS
		Diploglossus_millepunctatus Xenosaurus_grandis Shinisaurus_crocodilurus Heloderma_horridum Lanthanotus_borneensis Varanus_bengalensis Dinilysia_patagonica Thyphlops_jamaicensis Leptotyphlops_dulcis Anilius_scytale Lampropeltis_getulus Python_molurus Mosasaurus_hoffmanni Platecarpus_tympaniticus Aigialosaurus Eupodophis Haasiophis_terrasanctus Pachyrhachis_problematicus Yurlunggur Acteosaurus_tommasinii Aphanizocnemus_lebanensis Adriosaurus Dolichosaurus_longicollis Pontosaurus_kornhuberi Pontosaurus_lesinensis Primitivus_manduriensis Tetrapodophis_amplectus 
	;

END;


BEGIN CHARACTERS;
	TITLE  'Matrix in file "5-Primitivus-SuppInfo2_Parsimony.nex"';
	DIMENSIONS  NCHAR=129;
	FORMAT DATATYPE = STANDARD GAP = - MISSING = ? SYMBOLS = "  0 1 2 3";
	CHARSTATELABELS 
		1 'pmx-frontal',
		2 'pmx-palatal ramus',
		3 pmx_foramina,
		4 'pmx-mx',
		5 mx_posterior_proc.,
		6 lacrimal,
		7 lacrimal_foramen,
		8 anterior_jugal,
		9 posterior_jugal,
		10 jugal_dermal_sculpture,
		11 nasals_size,
		12 'nasals fused/unfused',
		13 external_naris,
		14 'frontal fused/unfused',
		15 'frontal-orbit',
		16 'frontal-parietal',
		17 postfrontal,
		18 palpebral_ossification,
		19 postobital,
		20 postorbital_ventral_proc.,
		21 pineal_foramen,
		22 'parietal-jaw muscles',
		23 parietal_post.rami,
		24 upper_temporal_arch,
		25 temporal_arch_crest,
		26 squamosal_dorsal_proc.,
		27 'supratemporal-parietal',
		28 'supratemporal-paroccipital proc.',
		29 supratemporal,
		30 'supratemporal-prootic',
		31 quadrate_dorsal_articulation,
		32 tympanic_crest,
		33 quadrate_shape,
		34 'quadrate-mandible',
		35 frontal_ventromedial_proc.,
		36 parietal_flanges,
		37 'parietal flange-prootic',
		38 'parietal flange-parabasisphenoid',
		39 optic_foramina,
		40 trigeminal_foramen,
		41 crista_prootica,
		42 foramen_facialis,
		43 basipterygoid_proc.,
		44 basal_tubera,
		45 post.opening_vidian_canal_1,
		46 post.opening_vidian_canal_2,
		47 opisthotic_flange,
		48 'supraoccipital-parietal 1',
		49 'supraoccipital-parietal 2',
		50 postemporal_fenestra,
		51 'smx-mx',
		52 smx_median_flange,
		53 'Jacobson''s organ',
		54 'palatine-vomer',
		55 palatine_medial_proc.,
		56 'ectopterygoid-cheek',
		57 'ectopterygoid-palatine',
		58 interpterygoid_vacuity,
		59 pterygoid_anterior_proc.,
		60 mandibular_symphysis,
		61 dentary_mental_foramina,
		62 dentary_dorsal_margin,
		63 'dentary-coronoid proc.',
		64 'Meckel''s canal',
		65 subdental_shelf,
		66 lateral_dentary_posterior_margin,
		67 'dentary-postdentary',
		68 splenial_size,
		69 splenial_posterior_extension,
		70 splenial_anterior_tip,
		71 'splenial-dentary',
		72 'splenial-angular 1',
		73 'splenial-angular 2',
		74 anteromedial_coronoid,
		75 anterolateral_coronoid,
		76 'anteromedial coronoid-splenial',
		77 ventral_coronoid,
		78 mandible_subcoronoid_fenestra,
		79 'surangular-articular cotyle',
		80 angular,
		81 prearticular_medial_view,
		82 adductor_fossa,
		83 compound,
		84 Retroarticular_proc._size,
		85 retroarticular_proc_end,
		86 marginal_teeth_implantation,
		87 marginal_teeth_pedestals,
		88 resorption_pits,
		89 replacement_teeth_orientation,
		90 pmx_teeth,
		91 pmx_teeth_size,
		92 palatine_teeth,
		93 palatine_teeth_size,
		94 pterygoid_teeth,
		95 pterygoid_teeth_size,
		96 zygosphenes_&_zygantra,
		97 'hypapophyses-hypapophyseal peduncles',
		98 cervical_transv.proc.,
		99 cervical_intercentra,
		100 pachyostosis_vertebrae_&_ribs,
		101 caudal_vertebrae,
		102 'ribs curved/straight',
		103 ribs_begin,
		104 forked_cloacal_ribs,
		105 tail_compression,
		106 post.caudal_neural_spines,
		107 Scapulocoracoid,
		108 coracoid_anterior_emargination,
		109 clavicle,
		110 interclavicle,
		111 interclavicle_shape,
		112 sternum,
		113 sternal_ribs,
		114 forelimbs,
		115 humerus_ectepicondylar_foramen,
		116 pelvis_size,
		117 ilium_supracetabular_proc,
		118 pubis_proximal_end,
		119 hindlimbs,
		120 distal_tibia,
		121 'astragalus-calcaneum',
		122 'V-mt',
		123 dorsal_osteoderms,
		124 cranial_osteoderms,
		125 sclerotics,
		126 'skull-axial epiphyses',
		127 appendicular_epiphyses,
		128 posterodistal_fibula,
		129 separation_ov_V2_and_V3 ; 
	MATRIX
	Diploglossus_millepunctatus  00000000000001010100100000000000000000000000010000000000000001001200000000000000000200000000-1-0001000100100000000000000000000000
	Xenosaurus_grandis           00100000010000000000000011000000000000001000100100000001000000001100000000000000000210000000-1-0000000100000000010000000000000000
	Shinisaurus_crocodilurus     00100000010000000000010010000000000000001000000100000001000000001100000000000000000210000000-000000000100000000010000000000000000
	Heloderma_horridum           0000000000000110011-1001-0000000001000001000010000000000100000102111101000000001000110020010-1-0000000100001001010000000000000000
	Lanthanotus_borneensis       0110101010012110001-1101-00000010000000011001001100000001000001021112011011000011001100200110000000000100000000030000000000000000
	Varanus_bengalensis          01101010100121000000010000000001001000000101101100000000100000102110101000100001100110020010-1-0000000100000000020000000001100000
	Dinilysia_patagonica         0??101----001101011-1210--110111102111111001100211???00-00-10110021?2?1101111--1-110-102???100011000?0????2-11-1-2-???????11?1??0
	Thyphlops_jamaicensis        010--1----0011-1-11-1011----1-22-1211111121101021111210--0-10-1---10201101101--0-0121102-2-0-1-1001010010-2-11-1-2-1--1---1111--0
	Leptotyphlops_dulcis         0110-1----0111-1-11-1011----1-2221211111121?01021111200--0-11-11--1120111-11---1-010?002-2-0-1-1001010010-2-11-1-2-1-01---11111-0
	Anilius_scytale              010101----0011-1-11-1201--11011210211111101110021111211-00111001221------11-0----010-10211111001101010010-2-11-1-2-1-01---11111-1
	Lampropeltis_getulus         010101-0-000-101-11-1211--11011220211111101110021111211100-11111221121110------1-110-10212-1101110102001002-11-1-2-2--1---1111--1
	Python_molurus               010101-0-0001111111-1211--11011220211111101110021111211100-111112211211100101--1-010-1021111101110102001002-11-1-2-1-01---11111-1
	Mosasaurus_hoffmanni         111010010010201101000100010101001001100001111002001?1000011101110010211111111111010101110110-00101000000100?0010?11111011111011?0
	Platecarpus_tympaniticus     11101??1001?2001010001000101010010011000011?100?001?1000011101110010211111111111010101110110-0010100000010000010?1111101111101100
	Aigialosaurus                1??010?1001?200001000100000?0??11?????0????1???????????0???10111001021?1111?11110101001?????????010000001001000??(0 1)10??011111?100?
	Eupodophis                   00?101--?-00?10?111-????--110?122???????????????????211-?0?1?1?02????111??????-?-?10-102???1101110?1010?102-11-1-2-1?00?1?11?110?
	Haasiophis_terrasanctus      00?1??????10?101?11-1211--1101122?2111????1????211????1??0?111112210211100101--1-010-102???1101110010001002-11-1-2-1??0?1?111110?
	Pachyrhachis_problematicus   0??101?0?0??21?1011-1211--1101122??111?????????211????1??0?10111?2102111?01?1--1-?10-102???110111001?1?1??2-11-1-2-1?0011?1111?0?
	Yurlunggur                   010101-000002111011-1211-?11?1?110211111101???121?102110000111??021?2?11???????1?????102?2-11??1?01000?100?????????????????1?1??0
	Acteosaurus_tommasinii       ???????????????????????????????????????????????????????????????????????????????????????????????1?0?001?0101?11-1?1?1?101111??101?
	Aphanizocnemus_lebanensis    ?????????????00?0???00???0?????????????????????????????????????????0???1???????1???1???????????1?0?001?011100????111?10?1111???-?
	Adriosaurus                  ???1(0 1)0???????10?01?101?0???????????1???????????2??????????????????????????????0????10?0???0????110?101?0111?11-??111?1011111??01?
	Dolichosaurus_longicollis    ???11?????0??000?1????????????????0?????????????????????????01??????21?1?0?01??1??????0????????1100000?0?0110??0?1?1??0???11??0??
	Pontosaurus_kornhuberi       1?01???1101?20000101010000?????01??11??????????21????????????1?????????????????????20?0??10????1?0?10100111000?02111?10?11110101?
	Pontosaurus_lesinensis       ??011??01010200001010200000?1?001??????????1???21???????01?1?111001121111010100100020??????0-1-?1001?00???11?0?1?111??????11??0??
	Primitivus_manduriensis      1?????????10(1 2)000??0?0000?0000?0????????????????01?01???????????????????????????????20??????????1?0?000001011???01010?10111110100?
	Tetrapodophis_amplectus      1?????????????????0????????????01????????????????????????????1?10??0000????????????1110???????????00?1?001???????1?1??011111???0?

;

END;
BEGIN ASSUMPTIONS;
	TYPESET * UNTITLED   =  unord:  1 -  129;

END;

BEGIN MESQUITECHARMODELS;
	ProbModelSet * UNTITLED   =  'Mk1 (est.)':  1 -  129;
END;

Begin MESQUITE;
		MESQUITESCRIPTVERSION 2;
		TITLE AUTO;
		tell ProjectCoordinator;
		timeSaved 1525201932708;
		getEmployee #mesquite.minimal.ManageTaxa.ManageTaxa;
		tell It;
			setID 0 6428744260141276001;
			tell It;
				setDefaultOrder  0 1 2 3 4 5 7 8 24 9 26 10 14 25 15 11 12 6 13 16 17 18 19 20 21 22 23;
				attachments ;
			endTell;
		endTell;
		getEmployee #mesquite.charMatrices.ManageCharacters.ManageCharacters;
		tell It;
			setID 0 4902246142128579728;
			mqVersion 340;
			checksumv 0 3 3473538787 null  getNumChars 129 numChars 129 getNumTaxa 27 numTaxa 27   short true   bits 15   states 15   sumSquaresStatesOnly 7466.0 sumSquares 7466.0 longCompressibleToShort false usingShortMatrix true   NumFiles 1 NumMatrices 1;
			mqVersion;
		endTell;
		getWindow;
		tell It;
			suppress;
			setResourcesState false true 4;
			setPopoutState 300;
			setExplanationSize 0;
			setAnnotationSize 0;
			setFontIncAnnot 0;
			setFontIncExp 0;
			setSize 1366 649;
			setLocation -8 0;
			setFont SanSerif;
			setFontSize 10;
			getToolPalette;
			tell It;
			endTell;
			desuppress;
		endTell;
		getEmployee  #mesquite.minimal.ManageTaxa.ManageTaxa;
		tell It;
			showTaxa #6428744260141276001 #mesquite.lists.TaxonList.TaxonList;
			tell It;
				setTaxa #6428744260141276001;
				getWindow;
				tell It;
					useTargetValue off;
					setTargetValue ;
					newAssistant  #mesquite.lists.TaxonListCurrPartition.TaxonListCurrPartition;
					setExplanationSize 30;
					setAnnotationSize 20;
					setFontIncAnnot 0;
					setFontIncExp 0;
					setSize 1366 577;
					setLocation -8 0;
					setFont SanSerif;
					setFontSize 10;
					getToolPalette;
					tell It;
						setTool mesquite.lists.ColorTaxon.ColorTaxon.sort;
					endTell;
				endTell;
				showWindow;
				getEmployee #mesquite.lists.ColorTaxon.ColorTaxon;
				tell It;
					setColor Black;
					removeColor off;
				endTell;
				getEmployee #mesquite.lists.TaxonListAnnotPanel.TaxonListAnnotPanel;
				tell It;
					togglePanel off;
				endTell;
			endTell;
		endTell;
		getEmployee  #mesquite.charMatrices.BasicDataWindowCoord.BasicDataWindowCoord;
		tell It;
			showDataWindow #4902246142128579728 #mesquite.charMatrices.BasicDataWindowMaker.BasicDataWindowMaker;
			tell It;
				getWindow;
				tell It;
					getTable;
					tell It;
						rowNamesWidth 146;
					endTell;
					setExplanationSize 30;
					setAnnotationSize 20;
					setFontIncAnnot 0;
					setFontIncExp 0;
					setSize 1366 577;
					setLocation -8 0;
					setFont SanSerif;
					setFontSize 10;
					getToolPalette;
					tell It;
						setTool mesquite.charMatrices.ColorCells.ColorCells.ColorCells;
					endTell;
					setActive;
					setTool mesquite.charMatrices.ColorCells.ColorCells.ColorCells;
					colorCells  #mesquite.charMatrices.ColorCells.ColorCells;
				tell It;
					setColor Magenta;
					removeColor off;
				endTell;
					colorRowNames  #mesquite.charMatrices.TaxonGroupColor.TaxonGroupColor;
					colorColumnNames  #mesquite.charMatrices.CharGroupColor.CharGroupColor;
					colorText  #mesquite.charMatrices.NoColor.NoColor;
					setBackground White;
					toggleShowNames on;
					toggleShowTaxonNames on;
					toggleTight off;
					toggleThinRows off;
					toggleShowChanges on;
					toggleSeparateLines off;
					toggleShowStates on;
					toggleAutoWCharNames on;
					toggleAutoTaxonNames off;
					toggleShowDefaultCharNames off;
					toggleConstrainCW on;
					toggleBirdsEye off;
					toggleShowPaleGrid off;
					toggleShowPaleCellColors off;
					toggleShowPaleExcluded off;
					togglePaleInapplicable on;
					toggleShowBoldCellText off;
					toggleAllowAutosize on;
					toggleColorsPanel off;
					toggleDiagonal on;
					setDiagonalHeight 80;
					toggleLinkedScrolling on;
					toggleScrollLinkedTables off;
				endTell;
				showWindow;
				getWindow;
				tell It;
					forceAutosize;
				endTell;
				getEmployee #mesquite.charMatrices.AlterData.AlterData;
				tell It;
					toggleBySubmenus off;
				endTell;
				getEmployee #mesquite.charMatrices.ColorByState.ColorByState;
				tell It;
					setStateLimit 9;
					toggleUniformMaximum on;
				endTell;
				getEmployee #mesquite.categ.StateNamesStrip.StateNamesStrip;
				tell It;
					showStrip off;
				endTell;
				getEmployee #mesquite.charMatrices.AnnotPanel.AnnotPanel;
				tell It;
					togglePanel off;
				endTell;
				getEmployee #mesquite.charMatrices.CharReferenceStrip.CharReferenceStrip;
				tell It;
					showStrip off;
				endTell;
				getEmployee #mesquite.charMatrices.QuickKeySelector.QuickKeySelector;
				tell It;
					autotabOff;
				endTell;
				getEmployee #mesquite.charMatrices.SelSummaryStrip.SelSummaryStrip;
				tell It;
					showStrip off;
				endTell;
				getEmployee #mesquite.categ.SmallStateNamesEditor.SmallStateNamesEditor;
				tell It;
					panelOpen true;
				endTell;
			endTell;
		endTell;
		getEmployee  #mesquite.charMatrices.ManageCharacters.ManageCharacters;
		tell It;
			showCharacters #4902246142128579728 #mesquite.lists.CharacterList.CharacterList;
			tell It;
				setData 0;
				getWindow;
				tell It;
					useTargetValue off;
					setTargetValue ;
					newAssistant  #mesquite.lists.DefaultCharOrder.DefaultCharOrder;
					newAssistant  #mesquite.lists.CharListInclusion.CharListInclusion;
					newAssistant  #mesquite.lists.CharListPartition.CharListPartition;
					newAssistant  #mesquite.parsimony.CharListParsModels.CharListParsModels;
					setExplanationSize 30;
					setAnnotationSize 20;
					setFontIncAnnot 0;
					setFontIncExp 0;
					setSize 1366 577;
					setLocation -8 0;
					setFont SanSerif;
					setFontSize 10;
					getToolPalette;
					tell It;
					endTell;
				endTell;
				showWindow;
				getEmployee #mesquite.lists.CharListAnnotPanel.CharListAnnotPanel;
				tell It;
					togglePanel off;
				endTell;
			endTell;
		endTell;
		endTell;
end;
