# Supplementary material for: A new fossil marine lizard with soft tissues from the Late Cretaceous of southern Italy
Source: R Soc Open Sci. 2018 Jun 20;5(6):172411. doi: 10.1098/rsos.172411 (PMC6030324; doi:10.1098/rsos.172411)
Supplement: Bayesian data matrix [file rsos172411supp4.nex]

#NEXUS

BEGIN DATA;
	DIMENSIONS  NTAX=27 NCHAR=129;
	FORMAT DATATYPE = STANDARD GAP = - MISSING = ? SYMBOLS = "  0 1 2 3";
	MATRIX
	Diploglossusmillepunctatus   00000000000001010100100000000000000000000000010000000000000001001200000000000000000200000000-1-0001000100100000000000000000000000
	Xenosaurusgrandis            00100000010000000000000011000000000000001000100100000001000000001100000000000000000210000000-1-0000000100000000010000000000000000
	Shinisauruscrocodilurus      00100000010000000000010010000000000000001000000100000001000000001100000000000000000210000000-000000000100000000010000000000000000
	Helodermahorridum            0000000000000110011-1001-0000000001000001000010000000000100000102111101000000001000110020010-1-0000000100001001010000000000000000
	Lanthanotusborneensis        0110101010012110001-1101-00000010000000011001001100000001000001021112011011000011001100200110000000000100000000030000000000000000
	Varanusbengalensis           01101010100121000000010000000001001000000101101100000000100000102110101000100001100110020010-1-0000000100000000020000000001100000
	Dinilysiapatagonica          0??101----001101011-1210--110111102111111001100211???00-00-10110021?2?1101111--1-110-102???100011000?0????2-11-1-2-???????11?1??0
	Thyphlopsjamaicensis         010--1----0011-1-11-1011----1-22-1211111121101021111210--0-10-1---10201101101--0-0121102-2-0-1-1001010010-2-11-1-2-1--1---1111--0
	Leptotyphlopsdulcis          0110-1----0111-1-11-1011----1-2221211111121?01021111200--0-11-11--1120111-11---1-010?002-2-0-1-1001010010-2-11-1-2-1-01---11111-0
	Aniliusscytale               010101----0011-1-11-1201--11011210211111101110021111211-00111001221------11-0----010-10211111001101010010-2-11-1-2-1-01---11111-1
	Lampropeltisgetulus          010101-0-000-101-11-1211--11011220211111101110021111211100-11111221121110------1-110-10212-1101110102001002-11-1-2-2--1---1111--1
	Pythonmolurus                010101-0-0001111111-1211--11011220211111101110021111211100-111112211211100101--1-010-1021111101110102001002-11-1-2-1-01---11111-1
	Mosasaurushoffmanni          111010010010201101000100010101001001100001111002001?1000011101110010211111111111010101110110-00101000000100?0010?11111011111011?0
	Platecarpustympaniticus      11101??1001?2001010001000101010010011000011?100?001?1000011101110010211111111111010101110110-0010100000010000010?1111101111101100
	Aigialosaurus                1??010?1001?200001000100000?0??11?????0????1???????????0???10111001021?1111?11110101001?????????010000001001000???10??011111?100?
	Eupodophis                   00?101--?-00?10?111-????--110?122???????????????????211-?0?1?1?02????111??????-?-?10-102???1101110?1010?102-11-1-2-1?00?1?11?110?
	Haasiophisterrasanctus       00?1??????10?101?11-1211--1101122?2111????1????211????1??0?111112210211100101--1-010-102???1101110010001002-11-1-2-1??0?1?111110?
	Pachyrhachisproblematicus    0??101?0?0??21?1011-1211--1101122??111?????????211????1??0?10111?2102111?01?1--1-?10-102???110111001?1?1??2-11-1-2-1?0011?1111?0?
	Yurlunggur                   010101-000002111011-1211-?11?1?110211111101???121?102110000111??021?2?11???????1?????102?2-11??1?01000?100?????????????????1?1??0
	Acteosaurustommasinii        ???????????????????????????????????????????????????????????????????????????????????????????????1?0?001?0101?11-1?1?1?101111??101?
	Aphanizocnemuslebanensis     ?????????????00?0???00???0?????????????????????????????????????????0???1???????1???1???????????1?0?001?011100????111?10?1111???-?
	Adriosaurus                  ???1?0???????10?01?101?0???????????1???????????2??????????????????????????????0????10?0???0????110?101?0111?11-??111?1011111??01?
	Dolichosauruslongicollis     ???11?????0??000?1????????????????0?????????????????????????01??????21?1?0?01??1??????0????????1100000?0?0110??0?1?1??0???11??0??
	Pontosauruskornhuberi        1?01???1101?20000101010000?????01??11??????????21????????????1?????????????????????20?0??10????1?0?10100111000?02111?10?11110101?
	Pontosauruslesinensis        ??011??01010200001010200000?1?001??????????1???21???????01?1?111001121111010100100020??????0-1-?1001?00???11?0?1?111??????11??0??
	Primitivusmanduriensis       1?????????10?000??0?0000?0000?0????????????????01?01???????????????????????????????20??????????1?0?000001011???01010?10111110100?
	Tetrapodophisamplectus       1?????????????????0????????????01????????????????????????????1?10??0000????????????1110???????????00?1?001???????1?1??011111???0?

;
END;

begin mrbayes;

	set autoclose=yes nowarn=yes;
        log start filename="primitivus.log.txt";
	lset nst=1 rates=gamma ngammacat=8 coding=variable;
	unlink statefreq=(all) revmat=(all) shape=(all) pinvar=(all);
	prset applyto=(all) ratepr=variable shapepr=exponential(1.0);

	mcmcp ngen= 10000000 relburnin=yes burninfrac=0.25 printfreq=1000  samplefreq=1000 nchains=4 savebrlens=yes temp=0.01;

        mcmc;
        sump;
	sumt;

end;
